# Supplementary material for: “Talking on the Phone Is Very Cold”—Primary Health Care Nurses’ Approach to Enabling Patient Participation in the Context of Chronic Diseases during the COVID-19 Pandemic
Source: Healthcare (Basel). 2022 Dec 2;10(12):2436. doi: 10.3390/healthcare10122436 (PMC9777830; doi:10.3390/healthcare10122436)
Supplement: Supplementary file 1 [file healthcare-10-02436-s001.zip]

Archive with 1 entries (1 files):
- healthcare-2030481-supplementary.pdf
